# Supplementary material for: Exogenous Methyl Jasmonate (MeJA) Improves ‘Ruixue’ Apple Fruit Quality by Regulating Cell Wall Metabolism
Source: Foods. 2024 May 21;13(11):1594. doi: 10.3390/foods13111594 (PMC11171686; doi:10.3390/foods13111594)
Supplement: Supplementary file 1 [file foods-13-01594-s001.zip]

Archive with 1 entries (1 files):
- foods-2977015-supplementary.pdf
